# Supplementary material for: A Machine Learning Model to Predict Post-Operative Intensive Care Unit Admission in Patients with Cancer Based on Clinical Characteristics and Hematologic Parameters Data
Source: J Clin Med. 2026 Apr 10;15(8):2898. doi: 10.3390/jcm15082898 (PMC13115788; doi:10.3390/jcm15082898)
Supplement: Supplementary file 1 [file jcm-15-02898-s001.zip]

Archive with 1 entries (1 files):
- jcm-4199233-supplementary.pdf
